# Supplementary material for: Parent and Child Choice of Sugary Drinks Under Four Labelling Conditions
Source: Nutrients. 2025 Jun 3;17(11):1920. doi: 10.3390/nu17111920 (PMC12157589; doi:10.3390/nu17111920)
Supplement: Supplementary file 1 [file nutrients-17-01920-s001.zip]

Archive with 1 entries (1 files):
- nutrients-3622282-supplementary.pdf
